# Supplementary material for: Quinagolide Treatment Reduces Invasive and Angiogenic Properties of Endometrial Mesenchymal Stromal Cells
Source: Int J Mol Sci. 2022 Feb 4;23(3):1775. doi: 10.3390/ijms23031775 (PMC8836593; doi:10.3390/ijms23031775)
Supplement: Supplementary file 1 [file ijms-23-01775-s001.zip]

Archive with 1 entries (1 files):
- ijms-1556619-SI.pdf
